# Supplementary material for: Assesment of Adulterated Traditional Chinese Medicines in China: 2003-2017
Source: Front Pharmacol. 2019 Nov 29;10:1446. doi: 10.3389/fphar.2019.01446 (PMC6895211; doi:10.3389/fphar.2019.01446)
Supplement: Supplementary file 6 [file Table_6.xlsx]

## Sheet: Sheet1
化药		中药		总灰分、金胺O	总灰分、金胺O		靛蓝、靛玉红		双氯酚酸钠		维生素B1		腺苷、尿苷		松香酸		二甘醇
化药		中药		金橙Ⅱ	金橙Ⅱ		金胺O		格列本脲		利福平		总灰分、金胺O		土大黄苷、盐酸巴马汀、盐酸小檗碱		二甘醇
化药		中药		总灰分	总灰分		金胺O		双氯芬酸钠		盐酸氟桂利嗪		总灰分		腺苷、尿苷		二甘醇
化药		中药		总灰分	总灰分		苏丹红Ⅰ、苏丹红Ⅳ		格列本脲		安乃近		总灰分		异性有机物		二甘醇
化药		中药		杂质	杂质		808猩红		格列本脲		盐酸吗啉胍		总灰分		异性有机物		二甘醇
化药		中药		总灰分	总灰分		金胺O		格列本脲		安乃近		总灰分		异性有机物、三七茎叶皂苷、樟脑		二甘醇
化药		中药		胭脂红、赤藓红、酸性红73	胭脂红、赤藓红、酸性红73		金橙Ⅱ		盐酸普罗帕酮		维生素B1		性状、镁盐、铝盐		异性有机物		二甘醇
化药		中药		808猩红	808猩红		孔雀石绿		格列本脲、格列吡嗪		维生素B6		性状、镁盐、铝盐、总灰分		土大黄苷		苯甲醇
化药		中药		苏丹红Ⅳ、808猩红、松香酸	苏丹红Ⅳ、808猩红、松香酸		苋菜红、日落黄、亮蓝		格列齐特		安乃近		黄连		土大黄苷		邻苯二甲酸二异癸酯
化药		中药		苋菜红、亮蓝、日落黄	松香酸		金橙Ⅱ、樟脑		盐酸异丙嗪、氯氮䓬、卡托普利、氯喹		磺胺甲噁唑、甲氧苄啶		延胡索		松香酸		邻苯二甲酸二乙酯、邻苯二甲酸二异丁酯、邻苯二甲酸二丁酯
化药		中药		总灰分	苋菜红、亮蓝、日落黄		金胺O、孔雀石绿		格列本脲		醋酸泼尼松		游离槲皮素、山柰素、异鼠李素		土大黄苷		邻苯二甲酸二乙酯
化药		中药		镁盐、铝盐	总灰分				格列本脲		安乃近		游离槲皮素、山柰素、异鼠李素		土大黄苷		邻苯二甲酸二乙酯
化药		中药		金胺O	土大黄苷				格列本脲		安乃近		游离槲皮素、山柰素、异鼠李素		异性有机物		邻苯二甲酸二乙酯
化药		中药		金胺O	镁盐、铝盐				艾司唑仑		阿苯达唑		游离槲皮素、山柰素、异鼠李素		土大黄苷		邻苯二甲酸二乙酯
化药		中药		性状、镁盐、铝盐	金胺O				地西泮		甲基多巴		游离槲皮素、山柰素、异鼠李素		镁盐、铝盐		邻苯二甲酸二乙酯
化药		中药		金胺O	金胺O				他地那非		硝苯地平		游离槲皮素、山柰素、异鼠李素		性状、镁盐、铝盐		邻苯二甲酸二乙酯
化药		中药		性状、镁盐、铝盐、总灰分	性状、镁盐、铝盐				格列本脲		对乙酰氨基酚				性状、镁盐、铝盐、总灰分		邻苯二甲酸二乙酯
化药		中药		金胺O、新品红、柠檬黄、胭脂红	金胺O				对乙酰氨基酚		青蒿琥酯				土大黄苷		乙二胺四乙酸二钠
化药		中药		孔雀石绿	性状、镁盐、铝盐、总灰分				格列本脲		维生素B1、维生素B6、维生素B12和安乃近				土大黄苷
化药		中药		胆红素、炽灼残渣、胭脂红、金胺O、金橙Ⅱ	金胺O、新品红、柠檬黄、胭脂红				苯乙双胍、二甲双胍		利血平、双氢麦角克碱				松香酸
化药		中药		苋菜红、胭脂红、日落黄、亮蓝、808猩红	孔雀石绿				西地那非		安乃近				松香酸
化药		中药		金胺O	胆红素、炽灼残渣、胭脂红、金胺O、金橙Ⅱ				格列本脲、苯乙双胍		盐酸二甲双胍				松香酸
化药		中药		金胺O	苋菜红、胭脂红、日落黄、亮蓝、808猩红				地塞米松、醋酸氟轻松		盐酸氯米帕明				松香酸
化药		中药		牛皮源成分	松香酸				盐酸苯乙双胍						松香酸
化药		中药		金胺O、金橙Ⅱ	松香酸				醋酸泼尼松						牛皮源成分
化药		中药		苏丹红Ⅰ、苏丹红Ⅳ、808猩红、松香酸	铬				他地那非						延胡索
化药		中药		金橙Ⅱ、柠檬黄、胭脂红、酸性红73	金胺O				醋酸泼尼松						松香酸
化药		中药		牛皮源成分、驴皮源成分	金胺O				格列齐特						松香酸
化药		中药		牛皮源成分、驴皮源成分	牛皮源成分				罗格列酮						土大黄苷
化药		中药		偶氮玉红、日落黄	金胺O、金橙Ⅱ				对乙酰氨基酚、吲哚美辛、布洛芬						松香酸
化药		中药			苏丹红Ⅰ、苏丹红Ⅳ、808猩红、松香酸				维生素C						灰毡毛忍冬皂苷乙
化药		中药			金橙Ⅱ、柠檬黄、胭脂红、酸性红73				西地那非						牛皮源成分、驴皮源成分
化药		中药			牛皮源成分、驴皮源成分				苯乙双胍						牛皮源成分、驴皮源成分
化药		中药			牛皮源成分、驴皮源成分				格列美脲						槐角苷
化药		中药			偶氮玉红、日落黄				格列齐特						杂质
化药		中药							格列本脲						杂质
化药		中药							格列本脲、盐酸苯乙双胍
化药		中药							格列齐特
化药		中药							氢氯噻嗪、盐酸异丙嗪
化药		中药							醋酸泼尼松、地西泮
化药		中药							西布曲明、麻黄碱、芬氟拉明
化药		中药							苯乙双胍、格列吡嗪、格列本脲
化药		中药							双氯芬酸、氨基比林
化药		中药							茶碱
化药		中药							地西泮、氯硝西泮
化药		中药							西地那非、他达拉非
化药		中药							枸橼酸西地那非
化药		中药							醋酸泼尼松
化药		中药							双氯芬酸钠
化药		中药							盐酸罗通定
		中药							格列本脲
		中药							艾司唑仑
		中药							替丁类成分
		中药							土大黄苷、盐酸巴马汀、盐酸小檗碱
		中药							吡格列酮、格列齐特、格列美脲、格列喹酮、瑞格列奈
		中药							吡罗昔康
		中药							格列齐特
		中药							阿普唑仑、曲马多
		中药							水杨酸
		药材							西地那非及其类似物
		中药							甲硝唑
		药材							对乙酰氨基酚
		药材							盐酸小檗碱、盐酸巴马汀、盐酸药根碱
		药材							地西泮、硝西泮、氯硝西泮、氯氮卓、奥沙西泮、马来酸咪哒唑仑、劳拉西泮、艾司唑仑、阿普唑仑、三唑仑、巴比妥、苯巴比妥、异戊巴比妥、司可巴比妥
		药材							氢化可的松、地塞米松、醋酸泼尼松、阿司匹林、氨基比林、布洛芬、双氯芬酸钠、吲哚美辛、对乙酰氨基酚、甲氧苄啶、吡罗昔康、萘普生、保泰松
		药材							甲睾酮
		药材							甲睾酮
		中药							伐地那非
		中药							甲苯磺丁脲、格列本脲、格列齐特、格列吡嗪、格列喹酮、格列美脲、马来酸罗格列酮、瑞格列奈、盐酸吡格列酮、盐酸二甲双胍、盐酸苯乙双胍
		药材							那红地那非、红地那非、伐地那非、羟基豪莫西地那非、西地那非、豪莫西地那非、氨基他达拉非、他达拉非、硫代艾地那非、伪伐地那非、那莫西地那非
		药材							茶碱、磺胺甲噁唑、醋酸泼尼松、地西泮、马来酸氯苯那敏、盐酸苯海拉明、枸橼酸喷托维林、磷酸苯丙哌林
		中药							阿替洛尔、盐酸可乐定、氢氯噻嗪、卡托普利、哌唑嗪、利血平、硝苯地平
		中药							盐酸丁二胍
		中药							邻苯二甲酸二乙酯、邻苯二甲酸二异丁酯、邻苯二甲酸二丁酯
		中药							盐酸二氧丙嗪
		中药							褪黑素、佐匹克隆、氯苯那敏、扎来普隆
		中药							酚酞、西布曲明、N，N-双去甲基西布曲明、N-单去甲基西布曲明
		中药							格列波脲
		中药							罗通定、青藤碱、文拉法辛
		中药							氨氯地平、硝苯地平、尼群地平、尼莫地平、尼索地平、非洛地平
		中药							苯巴比妥、卡马西平、苯妥英钠、丙戊酸钠、氯硝西泮、地西泮
		药材
		药材
		中药
		药材
		中药
		中药
		中药
		中药
		中药
		中药
		中药
		中药
		中药
		中药
		中药
		中药
		中药
		中药
		药材
		药材
		药材
		药材
		药材
		药材
		药材
		中药
		中药
		药材
		药材
		药材
		药材
		药材
		药材
		中药
		中药
		中药
		药材
		中药
		中药
		药材
		中药
		药材
		药材
		中药
		中药
		中药
		中药
		中药
		中药
		药材
		中药
		药材
		药材
		中药
		中药
		中药
		中药
		中药
		中药
		中药
		中药
		中药
		中药
		中药
		中药
		中药
		中药
		药材
		药材
		中药
		药材
		中药
		中药
		中药
		中药
		中药
		中药
		中药

## Sheet: 汇总
序号	批准件号	方法涉及药品名称	申请单位	检测内容	方法分类	药品分类
1	2003001	银屑敌胶囊	中检所	松香酸	特定	中药
2	2003002	维生素B1片	海南所	维生素B1	特定	化药
3	2003003	追风除湿液	中检所	双氯酚酸钠	特定	中药
4	2003004	利福平滴眼液	中检所	利福平	特定	化药
5	2003005	宁心宝胶囊	内蒙古局	/	特定	中药
6	2003006	降糖宁胶囊、养阴降糖片、抗饥消渴片、糖尿乐胶囊、玉液消渴胶囊、参芪消渴颗粒、消渴降糖片、珍芪降糖胶囊	中检所	格列本脲	特定	中药
7	2003007	豨莶风湿片（xixian）	浙江局	双氯芬酸钠	特定	中药
8	2003008	玉翔糖平胶囊	辽宁局	格列本脲	特定	中药
9	2003009	盐酸氟桂利嗪胶囊	江西局	盐酸氟桂利嗪	特定	化药
10	2003010-1	安乃近片	广西局	安乃近	特定	化药
11	2003010-2	盐酸吗啉胍片	广西局	盐酸吗啉胍	特定	化药
12	2003011	去痛片	中检所	氨基比林、非那西丁、咖啡因、苯巴比妥	特定	化药
13	2003012	安乃近片	中检所	安乃近	特定	化药
14	2003013	降糖胶囊、玉泉丸、金诃降糖胶囊、玉液消渴颗粒、降糖宁胶囊	湖北局	格列本脲	特定	中药
15	2003014	降糖胶囊、降糖宁胶囊、糖尿乐胶囊	辽宁局	格列本脲	特定	中药
16	2003015	稳心颗粒	中检所	盐酸普罗帕酮	特定	中药
17	2004002	降糖宁胶囊	浙江局	格列本脲、格列吡嗪	特定	中药
18	2004003	糖尿乐胶囊	江西局	格列齐特	特定	中药
19	2004004-1	维生素B1片	广西局	维生素B1	特定	化药
20	2004004-2	维生素B6片	广西局	维生素B6	特定	化药
21	2004005	二十五味阿魏胶囊	新疆局	盐酸异丙嗪、氯氮䓬、卡托普利、氯喹	特定	中药
22	2004006	消渴降糖片、降糖胶囊、地麦消渴胶囊	广东局	格列本脲	特定	中药
23	2004007	消渴降糖片	山东局	格列本脲	特定	中药
24	2004008	消渴降糖胶囊	吉林局	格列本脲	特定	中药
25	2004009-1	安神补心片	浙江局	艾司唑仑	特定	中药
26	2004009-2	益气补肾胶囊	浙江局	地西泮	特定	中药
27	20040010	安乃近片	湖南局	安乃近	特定	化药
28	20040011	维参锌胶囊	中检所	他达拉非	特定	化药
29	20040013	益肾兴阳胶囊	浙江局	他地那非	特定	中药
30	2005001	降糖胶囊、消渴降糖片、糖乐胶囊	浙江局	格列本脲	特定	中药
31	2005002	复方磺胺甲噁唑片	广西局	磺胺甲噁唑、甲氧苄啶	特定	化药
32	2005003	小儿清热宁颗粒	福建局	对乙酰氨基酚	特定	中药
33	2005004	消渴灵片	浙江局	格列本脲	特定	中药
34	2005005	糖乐胶囊、降糖宁胶囊	广西局	苯乙双胍、二甲双胍	特定	中药
35	2005006	参鹿健肾口服液	浙江局	西地那非	特定	中药
36	2005008	降糖胶囊	浙江局	格列本脲、苯乙双胍	特定	中药
37	2005009	冰黄肤乐软膏	中检所	地塞米松、醋酸氟轻松	特定	中药
38	2005010	醋酸泼尼松片	江苏局	醋酸泼尼松	特定	化药
39	2005013	糖乐胶囊	辽宁局	盐酸苯乙双胍	特定	中药
40	2005014	氨咖黄敏胶囊	江苏局	胆红素、贝斯素、胆酸、猪去氧胆酸	特定	化药
41	2005015	天麻胶囊	浙江局	醋酸泼尼松	特定	中药
42	2005016	补肾强身胶囊	浙江局	他地那非	特定	中药
43	2005017	天麻胶囊	江苏局	醋酸泼尼松	特定	中药
44	2005018	紫苓胶囊	陕西局	靛蓝、靛玉红	特定	中药
45	2005019	降糖宁胶囊	湖南局	格列齐特	特定	中药
46	2005020	糖乐胶囊	辽宁局	罗格列酮	特定	中药
47	2005021	天麻胶囊	湖南局	对乙酰氨基酚、吲哚美辛、布洛芬	特定	中药
48	2005022	维C银翘片	江苏局	维生素C	特定	中药
49	2005024	补肾丸	浙江局	西地那非	特定	中药
50	2005025	降糖宁胶囊	浙江局	苯乙双胍	特定	中药
51	2005026	降糖宁胶囊	中检所	格列美脲	特定	中药
52	2005027	降糖宁胶囊	中检所	格列齐特	特定	中药
53	2005028	降糖宁胶囊、消渴灵胶囊	中检所	格列本脲	特定	中药
54	2005029	甘露消渴胶囊	浙江局	格列本脲、盐酸苯乙双胍	特定	中药
55	2006001	甘露消渴胶囊	江苏局	格列齐特	特定	中药
56	2006002	清脑降压片	辽宁局	氢氯噻嗪、盐酸异丙嗪	特定	中药
57	2006003	百花定喘丸	浙江局	醋酸泼尼松、地西泮	特定	中药
58	2006004	治疗肥胖症的中成药	中检所	西布曲明、麻黄碱、芬氟拉明	通用	中药
59	2006005	治疗消渴症的中成药	中检所	苯乙双胍、格列吡嗪、格列本脲	通用	中药
60	2006006	具有消肿止痛功效的中成药	中检所	双氯芬酸、氨基比林	通用	中药
61	2006007	具有止咳平喘功效的中成药	中检所	茶碱	通用	中药
62	2006008	具有镇定安神功效的中成药	中检所	地西泮、氯硝西泮	通用	中药
63	2006009	具有补肾壮阳功效的中成药	中检所	西地那非、他达拉非	通用	中药
64	2006010	安乃近片	广西局	安乃近	特定	化药
65	2006011	参茸丸、金锁固精丸、巴桑母酥油丸、壮腰健肾丸	新疆局	枸橼酸西地那非	特定	中药
66	2006012	风痛安胶囊	浙江局	醋酸泼尼松	特定	中药
67	2006013	消风止痛宁胶囊	辽宁局	双氯芬酸钠	特定	中药
68	2006014	亮菌甲素注射液	广东局	二甘醇	特定	化药
69	2006015	亮菌甲素注射液	中检所	二甘醇	特定	化药
70	2006016	葛根素注射液	中检所	二甘醇	特定	化药
71	2006017	盐酸奈福泮注射液	中检所	二甘醇	特定	化药
72	2006018	倍他米松磷酸钠注射液	中检所	二甘醇	特定	化药
73	2006019	右倍他米松磷酸钠注射液	中检所	二甘醇	特定	化药
74	2006020	生产中使用过丙二醇作溶剂的各类制剂	中检所	二甘醇	特定	化药
75	2006021	天麻胶囊	江苏局	盐酸罗通定	特定	中药
76	2006022	氯芬黄敏片	江苏局	胆红素	特定	化药
77	2006023	降糖胶囊、消渴灵片	新疆局	格列本脲	特定	中药
78	2006024	具有镇静安神功效的中成药	中检所	艾司唑仑	通用	中药
79	2007001	石榴健胃胶囊	中检所	替丁类成分	特定	中药
80	2007002	三黄片	中检所	土大黄苷、盐酸巴马汀、盐酸小檗碱	通用	中药
81	2007003	治疗消渴症的中成药	北京局	吡格列酮、格列齐特、格列美脲、格列喹酮、瑞格列奈	通用	中药
82	2007006	宁心宝胶囊	中检所	腺苷、尿苷	特定	中药
83	2007007	蒲黄	中检所	总灰分、金胺O	通用	药材
84	2007008	黄芩片	中检所	金胺O	通用	中药
85	2007009	红花	中检所	金橙Ⅱ	通用	药材
86	2007010	胆南星	中检所	总灰分	通用	药材
87	2007011	海金沙	中检所	总灰分	通用	药材
88	2007012	细辛	中检所	杂质	通用	药材
89	2007013	穿山甲	中检所	总灰分	通用	药材
90	2007014	五味子	中检所	胭脂红、赤藓红、酸性红73	通用	药材
91	2007015	护肝宁片	中检所	丹参酮ⅡA、大黄素、大黄素甲醚	通用	中药
92	2007016	人用狂犬病疫苗	中检所	狂犬病病毒抗原	通用	生物制品
93	2007017	注射用甲氨蝶呤和注射用阿糖胞苷	中检所	硫酸长春新碱	通用	化药
94	2008001	复方吲哚美辛酊	贵州局	醋酸地塞米松	特定	化药
95	2008002	骨刺消痛胶囊	吉林局	吡罗昔康	特定	中药
96	2008003	朱砂（水飞）	中检所	808猩红	通用	药材
97	2008004	血竭	中检所	苏丹红Ⅳ、808猩红、松香酸	通用	药材
98	2008005	肝素钠、肝素钠注射液	中检所	杂质	通用	化药
99	2008006	人用狂犬病疫苗	中检所	皮卡佐剂	通用	生物制品
100	2008007	糖尿乐胶囊	湖南局	格列齐特	特定	中药
101	2008008	脑络通胶囊	广西局	异性有机物	通用	中药
102	2008009	牛黄解毒片	广西局	异性有机物	通用	中药
103	2008010	复方丹参片	广西局	异性有机物、三七茎叶皂苷、樟脑	通用	中药
104	2008011	板蓝根片	广西局	异性有机物	通用	中药
105	2008012	十复生胶囊	海南局	阿普唑仑、曲马多	特定	中药
106	2008013	牛黄解毒片	四川局	土大黄苷	通用	中药
107	2008014	安络痛片	江苏局	水杨酸	特定	中药
108	2008015	炎可宁片	江苏局	土大黄苷	通用	中药
109	2008016	具补肾壮阳功效中成药	广东局	西地那非及其类似物	通用	中药
110	2008017	沉香	江苏局	松香酸	通用	药材
111	2009001	乌梅（炙乌梅）	中检所	苋菜红、亮蓝、日落黄	通用	药材
112	2009002	抗妇炎胶囊	江苏局	甲硝唑	特定	中药
113	2009003	桔梗（饮片）	中检所	总灰分	通用	药材
114	2009004	人用狂犬病疫苗	中检所	病毒糖蛋白抗原	通用	生物制品
115	2009005	感冒清热颗粒	总后局	对乙酰氨基酚	特定	中药
116	2009006	安乃近片	江苏局	安乃近	特定	化药
117	2009007	克林霉素磷酸酯注射液	江苏局	苯甲醇	通用	化药
118	2009008	一清颗粒、麻仁润肠丸、清火片	江苏局	土大黄苷	特定	中药
119	2009009	阿苯达唑片	天津局	阿苯达唑	特定	化药
120	2009010	甲基多巴片	天津局	甲基多巴	特定	化药
121	2009011	硝苯地平片	天津局	硝苯地平	特定	化药
122	2009012	对乙酰氨基酚片	天津局	对乙酰氨基酚	特定	化药
123	2009013	青蒿琥酯片	天津局	青蒿琥酯	特定	化药
124	2009014	复方维生素B1、维生素B6、维生素B12和安乃近片	天津局	维生素B1、维生素B6、维生素B12和安乃近	特定	化药
125	2009015	复方利血平、氯帕胺和双氢麦角克碱片	天津局	利血平、双氢麦角克碱	特定	化药
126	2009016	黄连上清片	安徽局	土大黄苷	特定	中药
127	2009017	复方利血平片	江苏局	维生素B1、维生素B6、氢氯噻嗪	特定	化药
128	2009018	黄连上清片	中检所	盐酸小檗碱、盐酸巴马汀、盐酸药根碱	通用	中药
129	2009019	野木瓜片	广东局	异性有机物	通用	中药
130	2009020	安乃近片	湖南局	安乃近	特定	化药
131	2009021	盐酸二甲双胍片	天津局	盐酸二甲双胍	特定	化药
132	2009022	盐酸氯米帕明片	天津局	盐酸氯米帕明	特定	化药
133	2009023	异丙安替比林咖啡因片	天津局	异丙安替比林、咖啡因	特定	化药
134	2009024	安神类中成药	中检所	地西泮、硝西泮、氯硝西泮、氯氮卓、奥沙西泮、马来酸咪哒唑仑、劳拉西泮、艾司唑仑、阿普唑仑、三唑仑、巴比妥、苯巴比妥、异戊巴比妥、司可巴比妥	通用	中药
135	2009025	抗风湿类中成药	中检所	氢化可的松、地塞米松、醋酸泼尼松、阿司匹林、氨基比林、布洛芬、双氯芬酸钠、吲哚美辛、对乙酰氨基酚、甲氧苄啶、吡罗昔康、萘普生、保泰松	通用	中药
136	2009026	补肾强身片	天津所	甲睾酮	特定	中药
137	2009027	仙茸壮阳口服液	天津所	甲睾酮	特定	中药
138	2009028	补肾益脑胶囊	天津所	伐地那非	特定	中药
139	2009029	降糖类中成药	中检所	甲苯磺丁脲、格列本脲、格列齐特、格列吡嗪、格列喹酮、格列美脲、马来酸罗格列酮、瑞格列奈、盐酸吡格列酮、盐酸二甲双胍、盐酸苯乙双胍	通用	中药
140	2009030	补肾壮阳类中成药	中检所	那红地那非、红地那非、伐地那非、羟基豪莫西地那非、西地那非、豪莫西地那非、氨基他达拉非、他达拉非、硫代艾地那非、伪伐地那非、那莫西地那非	通用	中药
141	2009031	止咳平喘类中成药	中检所	茶碱、磺胺甲噁唑、醋酸泼尼松、地西泮、马来酸氯苯那敏、盐酸苯海拉明、枸橼酸喷托维林、磷酸苯丙哌林	通用	中药
142	2009032	降压类中成药	中检所	阿替洛尔、盐酸可乐定、氢氯噻嗪、卡托普利、哌唑嗪、利血平、硝苯地平	通用	中药
143	2010001	大黄药材	中检所	土大黄苷	通用	药材
144	2010002	白鲜皮（饮片）	中检所	镁盐、铝盐	通用	药材
145	2010003	黄柏（饮片）	中检所	金胺O	通用	药材
146	2010004	黄连（饮片）	中检所	金胺O	通用	药材
147	2010005	桔梗（饮片）	中检所	性状、镁盐、铝盐	通用	药材
148	2010006	延胡索	中检所	金胺O	通用	药材
149	2010007	猪苓（饮片）	中检所	性状、镁盐、铝盐、总灰分	通用	药材
150	2010008	麻仁丸	河北局	土大黄苷	通用	中药
151	2010009	妇炎消胶囊	江苏局	土大黄苷	特定	中药
152	2011001	西红花	中检院	金胺O、新品红、柠檬黄、胭脂红	通用	药材
153	2011002	青黛	中检院	孔雀石绿	通用	药材
154	2011003	人工牛黄	中检院	胆红素、炽灼残渣、胭脂红、金胺O、金橙Ⅱ	通用	药材
155	2011004	冬虫夏草	中检院	苋菜红、胭脂红、日落黄、亮蓝、808猩红	通用	药材
156	2011005	乳香	中检院	松香酸	通用	药材
157	2011006	没药	中检院	松香酸	通用	药材
158	2011007	炎可宁片	湖南局	黄连	通用	中药
159	2011008	降糖类中成药中非法添加盐酸丁二胍	广东局	盐酸丁二胍	通用	中药
160	2011009	阿莫西林克拉维酸钾干混悬剂（商品名：力百汀）	中检院	邻苯二甲酸二异癸酯	通用	化药
161	2011010	复方罗布麻片Ⅰ	江苏局	维生素B1、维生素B6	通用	化药
162	2011011	骨筋丸胶囊	江苏局	松香酸	特定	中药
163	2011012	阿胶	中检院	铬	通用	药材
164	2011013	活血止痛散（胶囊、片）	中检院	松香酸	通用	中药
165	2011014	藿香正气软胶囊	中检院	邻苯二甲酸二乙酯、邻苯二甲酸二异丁酯、邻苯二甲酸二丁酯	通用	中药
166	2011015	双嘧达莫片	中检院	邻苯二甲酸二乙酯	通用	化药
167	2011016	奥美拉唑肠溶胶囊	中检院	邻苯二甲酸二乙酯	通用	化药
168	2011017	氯化钾缓释片	中检院	邻苯二甲酸二乙酯	通用	化药
169	2011018	双氯芬酸钠缓释胶囊	中检院	邻苯二甲酸二乙酯	通用	化药
170	2011019	红霉素肠溶胶囊	中检院	邻苯二甲酸二乙酯	通用	化药
171	2011020	茶碱缓释胶囊（Ⅱ）	中检院	邻苯二甲酸二乙酯	通用	化药
172	2011021	呋喃妥因肠溶片	中检院	邻苯二甲酸二乙酯	通用	化药
173	2011022	石斛饮片	/	金胺O	特定	药材
174	2011023	暖宫七味丸	江苏局	松香酸	特定	中药
175	2011024	菟丝子	江苏局	金胺O	通用	药材
176	2012001	阿胶	中检院	牛皮源成分	通用	药材
177	2012002	活络油	广东局	延胡索	特定	中药
178	2012003	肺力咳	湖南局	盐酸二氧丙嗪	特定	中药
179	2012004	安神类中成药和保健食品	深圳所	褪黑素、佐匹克隆、氯苯那敏、扎来普隆	通用	中药
180	2012005	减肥类中成药和保健食品	深圳所	酚酞、西布曲明、N，N-双去甲基西布曲明、N-单去甲基西布曲明	通用	中药
181	2013001	降糖类中成药和保健食品	山西所	格列波脲	通用	中药
182	2013002	改善睡眠类中成药和保健食品	深圳所	罗通定、青藤碱、文拉法辛	通用	中药
183	2013003	硫酸庆大霉素注射液	江苏局	乙二胺四乙酸二钠	特定	化药
184	2013004	姜黄药材（饮片）	中检院	金胺O、金橙Ⅱ	通用	药材
185	2013005	麝香接骨胶囊	江苏局	松香酸	特定	中药
186	2013006	血竭药材（饮片）	中检院	苏丹红Ⅰ、苏丹红Ⅳ、808猩红、松香酸	通用	药材
187	2013007	红花药材（饮片）	中检院	金橙Ⅱ、柠檬黄、胭脂红、酸性红73	通用	药材
188	2013008	田七痛经胶囊	江苏局	金胺O	特定	中药
189	2013009	麝香接骨胶囊	总后所	松香酸	特定	中药
190	2014001	牛黄消炎片	中检院	土大黄苷	通用	中药
191	2014002	跌打丸、冠脉宁片、骨筋丸胶囊	中检院	苏丹红Ⅰ、苏丹红Ⅳ	通用	中药
192	2014003	伤科七味片、二十五味珊瑚丸	中检院	808猩红	通用	中药
193	2014004	元胡止痛片、朱砂安神丸	中检院	金胺O	通用	中药
194	2014005	跌打活血散、骨筋丸胶囊、根痛平胶囊、跌打丸、跌打片、骨折挫伤胶囊、麝香接骨胶囊	中检院	金橙Ⅱ	通用	中药
195	2014006	牛黄消炎片、口腔溃疡散	中检院	孔雀石绿	通用	中药
196	2014007	跌打活血散、跌打丸、活血壮筋丸、风湿关节炎片、根痛平胶囊、骨筋丸胶囊、冠脉宁片、伤科七味片、辽源七厘散、小活络丸	中检院	松香酸	通用	中药
197	2014008	降压类中成药和辅助降血压类保健食品	广东局	氨氯地平、硝苯地平、尼群地平、尼莫地平、尼索地平、非洛地平	通用	中药
198	2014009	抗癫痫类中药制剂	广东局	苯巴比妥、卡马西平、苯妥英钠、丙戊酸钠、氯硝西泮、地西泮	通用	中药
199	2014010	五味子饮片	江苏局	苋菜红、日落黄、亮蓝	特定	中药
200	2014011	心可宁胶囊	江苏局	金橙Ⅱ、樟脑	通用	中药
201	2014012	双黄连口服液	河南局	灰毡毛忍冬皂苷乙	特定	中药
202	2014013	龟甲胶	中检院	牛皮源成分、驴皮源成分	通用	药材
203	2014014	鹿角胶	中检院	牛皮源成分、驴皮源成分	通用	药材
204	2014015	千金止带丸	四川局	金胺O、孔雀石绿	通用	中药
205	2014016	红花药材（饮片）	湖北院	偶氮玉红、日落黄	通用	药材
206	2015001	银杏叶提取物、银杏叶片、银杏叶胶囊	中检院	游离槲皮素、山柰素、异鼠李素	通用	中药
207	2015002	银杏叶软胶囊	中检院	游离槲皮素、山柰素、异鼠李素	通用	中药
208	2015003	银杏叶滴丸	中检院	游离槲皮素、山柰素、异鼠李素	通用	中药
209	2015004	舒血宁注射液、银杏叶提取物注射液	中检院	游离槲皮素、山柰素、异鼠李素	通用	中药
210	2015005	银杏达莫注射液	中检院	游离槲皮素、山柰素、异鼠李素	通用	中药
211	2015006	银杏叶滴剂	中检院	游离槲皮素、山柰素、异鼠李素	通用	中药
212	2015007	银杏叶提取物、银杏叶片、银杏叶胶囊	中检院	槐角苷	通用	中药

## Sheet: 汇总2013-2017
序号	批准件号	方法涉及药品名称	申请单位	产品数量	检测内容	方法分类				中成药									中成药			中药材
					1		2	3		降糖	补肾壮阳	抗风湿	安神	肥胖	降压	止咳	活血止痛	其它	染色	以次充好	掺杂	染色	以次充好	掺杂
2	2013004	姜黄药材（饮片）	中检院	1	金胺O	通用	金橙Ⅱ															1
3	2013005	麝香接骨胶囊	江苏局	1	松香酸	特定											1				1
4	2013006	血竭药材（饮片）	中检院	1	苏丹红Ⅰ	通用	苏丹红Ⅳ	808猩红	松香酸													1		1
5	2013007	红花药材（饮片）	中检院	1	金橙Ⅱ	通用	柠檬黄	胭脂红	酸性红73													1
6	2013008	田七痛经胶囊	江苏局	1	金胺O	特定									1				1
7	2013009	麝香接骨胶囊	总后所	1	松香酸	特定											1				1
8	2014001	牛黄消炎片	中检院	1	土大黄苷	通用											1	1		1
9	2014002	跌打丸、冠脉宁片、骨筋丸胶囊	中检院	3	苏丹红Ⅰ	通用	苏丹红Ⅳ										1		1
10	2014003	伤科七味片、二十五味珊瑚丸	中检院	2	808猩红	通用													1
11	2014004	元胡止痛片、朱砂安神丸	中检院	2	金胺O	通用							1				1		1
12	2014005	跌打活血散、骨筋丸胶囊、根痛平胶囊、跌打丸、跌打片、骨折挫伤胶囊、麝香接骨胶囊	中检院	7	金橙Ⅱ	通用											1		1
13	2014006	牛黄消炎片、口腔溃疡散	中检院	2	孔雀石绿	通用												1	1
14	2014007	跌打活血散、跌打丸、活血壮筋丸、风湿关节炎片、根痛平胶囊、骨筋丸胶囊、冠脉宁片、伤科七味片、辽源七厘散、小活络丸	中检院	10	松香酸	通用						1					1	1			1
15	2014008	降压类中成药和辅助降血压类保健食品	广东局	1	氨氯地平、硝苯地平、尼群地平、尼莫地平、尼索地平、非洛地平	通用	5种								1						1
16	2014009	抗癫痫类中药制剂	广东局	1	苯巴比妥、卡马西平、苯妥英钠、丙戊酸钠、氯硝西泮、地西泮	通用	5种						1								1
17	2014010	五味子饮片	江苏局	1	苋菜红	特定	日落黄	亮蓝														1
18	2014011	心可宁胶囊	江苏局	1	金橙Ⅱ	通用	樟脑						1						1		1
19	2014012	双黄连口服液	河南局	1	灰毡毛忍冬皂苷乙	特定														1
20	2014013	龟甲胶	中检院	1	牛皮源成分、	通用	驴皮源成分																1
21	2014014	鹿角胶	中检院	1	牛皮源成分、	通用	驴皮源成分																1
22	2014015	千金止带丸	四川局	1	金胺O	通用	孔雀石绿												1
23	2014016	红花药材（饮片）	湖北院	1	偶氮玉红	通用	日落黄															1
24	2015001	银杏叶提取物、银杏叶片、银杏叶胶囊	中检院	3	游离槲皮素	通用	山柰素	异鼠李素										1			1			1
25	2015002	银杏叶软胶囊	中检院	1	游离槲皮素	通用	山柰素	异鼠李素										0			1
26	2015003	银杏叶滴丸	中检院	1	游离槲皮素	通用	山柰素	异鼠李素										0			1
27	2015004	舒血宁注射液、银杏叶提取物注射液	中检院	2	游离槲皮素	通用	山柰素	异鼠李素										0			1
28	2015005	银杏达莫注射液	中检院	1	游离槲皮素	通用	山柰素	异鼠李素										0			1
29	2015006	银杏叶滴剂	中检院	1	游离槲皮素	通用	山柰素	异鼠李素										0			1
30	2015007	银杏叶提取物、银杏叶片、银杏叶胶囊	中检院	3	槐角苷	通用												0		1		1
1	2016001	银杏叶滴丸	中检院	1	槐角苷													1		1
2	2016002	银杏叶软胶囊	中检院	1	槐角苷													1		1
3	2016003	牛黄清心丸	中检院	1	808猩红													1	1
4	2016004	朱砂安神丸	北京所	1	808猩红								1						1
5	2016005	枫香脂	广西所	1	松香酸																1
6	2016006	珍黄胶囊	浙江院	1	黄芩植物组织																1
1	201701	红参药材及饮片中总还原糖			总还原唐													1			1			1
2	201702	胃康灵胶囊中金胺O检查		1	金胺O													1	1
3	201703	柏子养心丸808猩红		1	猩红													1	1
4	201704	菟丝子		1	柠檬黄																	1
5	201705	炎可宁中黄柏植物组织			黄柏植物组织																		1
6	201706	冠心丹参胶囊中丹参、降香植物组织级三七茎叶皂苷检查			丹参		降香植物	皂苷									1	1		1			1
	201707	精制冠心片中金橙II			金橙II													1	1
	201708	跌打丸中808猩红			808猩红												1		1
	201709	通草药材及饮片中无机盐			无机盐																			1
	201710	沉香化气丸中松香酸			松香酸													1	1
	201711	接骨七厘散苏丹红IV			苏丹红												1		1
	201712	小金丸			松香酸													1			1
	201713	腰痛片			松香酸													1			1
	201714	少腹逐淤			松香酸		金胺O											1	1		1
	201715	小儿化毒			松香酸													1			1
	201716	礞石滚痰丸			松香酸													1			1

## Sheet: 申报单位（国家局）
	2003	2004	2005	2006	2007	2008	2009	2010	2011	2012	2013
中检院	7	1	4	13	14	4	10	7	17	1
海南	1					1
内蒙古	1
浙江	1	3（1）	9	2
辽宁	2		2	2
江西	1	1
广西	（1）	（1）	2	1		4
湖北	1
新疆		1		2
广东		1		1		1	1		1	1
山东		1
吉林		1				1
湖南		1	2			1	1		1	1
福建			1
江苏			4	3		3	5	1	5
陕西			1
北京					1
贵州						1
四川						1
总后							1
天津							13
安徽							1
河北								1
深圳										2	1
山西											1
汇总	15	11	25	24	15	17	32	9	24	5	2
（）表示一个批件号，两个方法。

## Sheet: 申报单位（总局）
	2013	2014
中检院	3	9
江苏	3	2
总后	1
广东		2
河南		1
四川		1
湖北		1
汇总	7	16

## Sheet: 历年分布
	2003	2004	2005	2006	2007	2008	2009	2010	2011	2012	2013	2014	2015	合计(2011-2015)	合计（2006-2010）	2003-2005
中检院	7	1	4	13	14	4	10	7	17	1	3	9	7	37	48	12
海南	1					1								0	1	1
内蒙古	1													0	0	1
浙江	1	3（1）	9	2										0	2	10
辽宁	2		2	2										0	2	4
江西	1	1												0	0	2
广西	（1）	（1）	2	1		4								0	5	2
湖北	1											1		1	0	1
新疆		1		2										0	2	1
广东		1		1		1	1		1	1		2		4	3	1
山东		1												0	0	1
吉林		1				1								0	1	1
湖南		1	2			1	1		1	1				2	2	3
福建			1											0	0	1
江苏			4	3		3	5	1	5		3	2		10	12	4
陕西			1											0	0	1
北京					1									0	1	0
贵州						1								0	1	0
四川						1						1		1	1	0
总后							1				1			1	1	0
天津							13							0	13	0
安徽							1							0	1	0
河北								1						0	1	0
深圳										2	1			3	0	0
山西											1			1	0	0
河南												1		1	0	0
汇总	15	11	25	24	15	17	32	9	24	5	9	16	7

## Sheet: 历年分布-统计分析
	2003	2004	2005	2006	2007	2008	2009	2010	2011	2012	2013	2014	2015	合计(2011-2015)	合计（2006-2010）	2003-2005
中检院	7	1	4	13	14	4	10	7	17	1	3	9	7	37	48	12
海南	1					1								0	1	1
内蒙古	1													0	0	1
浙江	1	3（1）	9	2										0	2	10
辽宁	2		2	2										0	2	4
江西	1	1												0	0	2
广西	（1）	（1）	2	1		4								0	5	2
湖北	1											1		1	0	1
新疆		1		2										0	2	1
广东		1		1		1	1		1	1		2		4	3	1
山东		1												0	0	1
吉林		1				1								0	1	1
湖南		1	2			1	1		1	1				2	2	3
福建			1											0	0	1
江苏			4	3		3	5	1	5		3	2		10	12	4
陕西			1											0	0	1
北京					1									0	1	0
贵州						1								0	1	0
四川						1						1		1	1	0
总后							1				1			1	1	0
天津							13							0	13	0
安徽							1							0	1	0
河北								1						0	1	0
深圳										2	1			3	0	0
山西											1			1	0	0
河南												1		1	0	0
汇总	15	11	25	24	15	17	32	9	24	5	9	16	7

## Sheet: 中成药和中药材方法的数量（2003-2017)
年份	中成药	中药材
2003	7	0
2004	10	0
2005	21	0
2006	15	0
2007	5	8
2008	11	3
2009	18	1
2010	2	7
2011	9	7
2012	4	1
2013	5	3
2014	12	4
2015	7	2
2016	5	1
2017	14	2
	145	39
percentage of more than one adulterants	0.310345	0.410256

## Sheet: 染色的药材和中成药
Year	TCM preparations	herbals
2003	0	0
2004	0	0
2005	1	0
2006	0	0
2007	0	4
2008	0	2
2009	0	1
2010	0	3
2011	0	5
2012	0	0
2013	1	3
2014	7	2
2015	0	0
2016	2	0
2017	7	1

## Sheet: a list of STMs
A list of supplementary testing methods with target TCMs and aulterants
Sequence No.	Approved No.	combination of different detecting techniques				Target TCMs	Adulterants
		Physical-chemical	TLC	HPLC	LC-MS
1	2003003		√	√		Zhuifeng Chushi liquid	Diclofenac Sodium
2	2003006		√	√		Jiangtangning capsule,Yangyin Jiangtang tablet,Kangji Xiaoke tablet,Tangniaole capsule,Yuliquid Xiaoke capsule,Shenqi Xiaoke granule ,Xiaoke Jiangtang tablet,Zhenqi Jiangtang capsule	Glibenclamide
3	2003007		√	√	√	Xixian Fengshi tablet	Diclofenac Sodium
4	2003008		√	√		Yuxiang Tangping capsule	Glibenclamide
5	2003013		√		√	Jiangtang capsule,Yuquan pill,Jinhe Jiangtang capsule,Yuliquid Xiaoke granule ,Jiangtangning capsule	Glibenclamide
6	2003014		√	√		Jiangtang capsule,Jiangtangning capsule,Tangniaole capsule	Glibenclamide
7	2003015		√	√		Wenxin granule	Propafenone Hydrochloride Tablets
8	2004002				√	Jiangtangning capsule	Glibenclamide,Glipizide
9	2004003		√	√		Tangniaole capsule	Gliclazide
10	2004005				√	Ershiwuwei Ewei capsule	Promethazine hydrochlorine,Chlorazinone,Captopril,Chloroquine
11	2004006		√	√		Xiaoke Jiangtang tablet,Jiangtang capsule,Dimai Xiaoke capsule	Glibenclamide
12	2004007		√	√		Xiaoke Jiangtang tablet	Glibenclamide
13	2004008		√	√		Xiaoke Jiangtang capsule	Glibenclamide
14	2004009-1			√		Anshen Buxin tablet	Estazolam Tablets
15	2004009-2			√		Yiqi Bushen capsule	Diazepam
16	20040011			√	√	Weishenxin capsule	Tadalafil
17	20040013			√		Yishen Xingyang capsule	Cialis
18	2005001			√	√	Jiangtang capsule,Xiaoke Jiangtang tablet,Tangle capsule	Glibenclamide
19	2005003		√	√		Xiao'er Qingrening granule	Paracetamol
20	2005004			√	√	Xiaoheling tablet	Glibenclamide
21	2005005			√	√	Tangle capsule,Jiangtangning capsule	Phenformin,Metformin
22	2005006			√		Shenlu Jianshen Koufu liquid	Sildenafil
23	2005008			√	√	Jiangtang capsule	Glibenclamide,Phenformin
24	2005009			√	√	Binghuang Fule ointment	dexamethasone，Fluocinone Acetate
25	2005013		√	√		Tangle capsule	Phenformin hydrochloride
26	2005015			√	√	Tianma capsule	Prednisone Acetate
27	2005016			√	√	Bushen Qiangshen capsule	Cialis
28	2005017			√	√	Tianma capsule	Prednisone Acetate
29	2005018		√	√	√	Ziling capsule	Indigo Blue，Indirubin
30	2005019		√	√	√	Jiangtangning capsule	Gliclazide
31	2005020			√	√	Tangle capsule	Rosiglitazone
32	2005021		√	√		Tianma capsule	Paracetamol，Indomethacin，Ibuprofen
33	2005024			√	√	Bushen pill	Sildenafil
34	2005025			√		Jiangtangning capsule	Phenformin
35	2005026			√		Jiangtangning capsule	Glimepiride
36	2005027			√		Jiangtangning capsule	Gliclazide
37	2005028			√		Jiangtangning capsule,Xiaogranule ng capsule	Glibenclamide
38	2005029			√		Ganlu Xiaoke capsule	Glibenclamide,Phenformin hydrochloride
39	2006001		√	√		Ganlu Xiaoke capsule	Gliclazide
40	2006002		√	√		Qingnao Jiangya tablet	Hydrochlorothiazide,Promethazine Hydrochlorine
41	2006003			√		Baihua Dingchuai pill	Prednisone Acetate,Diazepam
42	2006004			√	√	herbal medicine for Obesity	Sibutramine,Ephedrine,Fenfluramine
43	2006005			√	√	herbal medicine for Diabetes	Glibenclamide,Glipizide,Phenformin
44	2006006			√	√	herbal medicine for Anti-swelling and Analgesic Effect	Diclofenac,Aminopyrine
45	2006007			√	√	herbal medicine for Antitussive and Antiasthmatic Effect	Theophylline
46	2006008			√	√	herbal medicine for Calming Effect	Diazepam,Clonazepam
47	2006009			√	√	herbal medicine for Invigorant	Sildenafil,Tadalafil
48	2006011		√	√		Shenrong pill,Jinsuo Gujing pill,Bapowdergmu Suyou pill,Zhuangyao Jianshen pill	Sildenafil Citrate
49	2006012			√	√	Fengtongan capsule	Prednisone Acetate
50	2006013		√	√		Xiaofeng Zhitong capsule	Diclofenac Sodium
51	2006021			√	√	Tianma capsule	Rotundine Hydrochloride
52	2006023		√	√		Jiangtang capsule,Xiaogranule ng tablet	Glibenclamide
53	2006024				√	herbal medicine with calming effect	Estazolam Tablets
54	2007001				√	Shiliu Jianwei capsule	Tidines
55	2007002		√	√		San huang tablet	Rheum Glycoside,Palmatine Hydrochloride,Berberine Hydrochloride
56	2007003				√	herbal medicine for diabetes	Pioglitazone,Gliclazide,Glimepiride,Glibenclamide,Repaglinide
57	2007006	√	√			Ningxinbao capsule	Adenosine,Uridine
58	2007007	√	√	√		Typhae pollen	Total ash,Auramine O
59	2007008		√	√	√	Huangqin tablet	Auramine O
60	2007009		√	√	√	Carthaml flos	Acid Orange II
61	2007010					ARISAEMA CUM BILE	Total Ash
62	2007011	√				LYGODII SPORA	Total Ash
63	2007012	√				ASARI RADIX ET RHIZOMA	Impurity
64	2007013	√				MANIS SQUAMA	Total Ash
65	2007014		√	√		SCHIpowderDRAE CHINENSIS FRUCTUS	Ponceau 4R,Etythrosine,Acid Red 73
66	2007015		√			Huganning tablet	Danshinone ⅡA,Emodin,Physcion
67	2008002				√	Guci Xiaotong capsule	Piroxicam
68	2008003		√	√		CINNABARIS	Scarlet 808
69	2008004		√	√		DRACONIS powderGUIS	Sudan IV,Scarlet 808,Abietic Acid
70	2008007				√	Tangniaole capsule	Gliclazide
71	2008008	√				Naoluotong capsule	Foreign Organic Matter
72	2008009	√				Niuhuang Jiedu tablet	Foreign Organic Matter
73	2008010	√	√		√	Fufang Danshen tablet	Foreign Organic Matter,powderqi Stem and Leaf Saponins,Camphor
74	2008011					Banlangen tablet	Foreign Organic Matter
75	2008012			√	√	Shifusheng capsule	Alprazolam,Tramadol
76	2008013		√	√		Niuhuang Jiedu tablet	Rhaponticin
77	2008014				√	Anluotong tablet	Singicylic Acid
78	2008015		√	√		Yankening tablet	Rhaponticin
79	2008016		√	√	√	herbal medicine for Invigorant	Sildenafil and Sildenafil Analogue
80	2008017	√	√	√	√	AQUILARIAE LIGNUM RESINATUM	Abietic Acid
81	2009001		√	√		MUME FRUCTUS	Amaranth,Brilliant Blue FCF,Sunset liquidllow FCF
82	2009002			√	√	Kangfuyan capsule	Metronidazole
83	2009003	√				PLATYCODONIS RADIX	Total Ash
84	2009005			√	√	Ganmao Qingre granule	Acetaminophen
85	2009008		√	√		Yiqing granule ,Maren Runchang pill,Qinghuo tablet	Rhaponticin
86	2009013		√			Qinghaohuzhi tablet	Artesunate
87	2009016		√			Huanglian Shangqing tablet	Rhaponticin
88	2009017	√		√		Fufang Lixueping tablet	Vitamin B1,Vitamin B6,Hydrochlorothiazide
89	2009018		√	√		Huanglian Shangqing tablet	Berberine Hydrochloride,Palmatine Hydrochloride,Jatrorrhizine Hydrochloride
90	2009019	√				liquidmugua tablet	Foreign Organic Matter
91	2009024		√	√	√	herbal medicine for Calming Effect	Diazepam,Nitrazepam,Clonazepam,Chlordiazepoxide,Oxazepam,Midazolam Maleate,Lorazepam,Estazolam,Alprazolam,Triazolam,Barbital,Phenobarbital,Amobarbital,Secobarbital
92	2009025			√	√	herbal medicine for Antirheumatic	Hydrocortisone,Dexamethasone,Prednisone Acetate,Aspirin,Aminophenazone,Ibuprofen,Diclofenac Sodium,Indomethacin,Acetaminophen,Trimethoprim,Piroxicam,Naproxen,Phenylbutazone
93	2009026				√	Bushen Qiangshen tablet	Methyltestosterone
94	2009027				√	Xianrong Zhuangyang Koufu liquid	Methyltestosterone
95	2009028				√	Bushen Yinao capsule	Vardenafil
96	2009029		√	√	√	Anti-diabetic herbal medicine	Tolbutamide,Glibenclamide, Gliclazide, Glipizide, Gliquidone, Glimepiride,Rosiglitazone maleate,Repaglinide,Pioglitasone Hydrochloride,Metformin Hydrochloride,Phenformin Hydrochloride
97	2009030	√		√	√	herbal medicine for Invigorant	Nor Acetildenafil,Acetildenafil,Vardenafil,Hydroxyhomosildenafil,Sildenafil,Homo Sildenafil,Amino-tadalafil,Tadalafil,Thioaildenafil,Pseudo-vardenafil,Norneosildenafil
98	2009031		√	√	√	herbal medicine for Relieving Cough and Asthma	Theophylline,Sulfamethoxazole,Prednisone Acetate,Diazepam,Chlorphenamine Maleate,Diphenhydramine Hydrochloride,Pentoxyverine Citrate,Benproperine Phosphate
99	2009032		√	√	√	Antihypertensive herbal medicine	Atenolol,Clonidine Hydrochloride,Hydrochlorothiazide、Captopril,Prazosin,Reserpine,Nifedipine
100	2010001		√			RHEI RADIX ET RHIZOMA	Rhaponticin
101	2010002	√				DICTAMNI CORTEX	Magnesium Salt,Aluminium Salt
102	2010003		√	√	√	PHELLODENDRI CHINENSIS CORTEX	Auramine O
103	2010004	√	√	√	√	COPTIDIS RHIZOMA	Auramine O
104	2010005					PLATYCODONIS RADIX	Aluminium Salt,Magnesium Salt
105	2010006		√	√	√	CORYDALIS RHIZOMA	Auramine O
106	2010007	√				POLYPORUS	Magnesium Salt,Aluminium Salt,Total Ash
107	2010008			√	√	Maren pill	Rhaponticin
108	2010009		√	√		Fuyanxiao capsule	Rhaponticin
109	2011001		√	√	√	CROCI STIGMA	Auramine O,New Fuchsine,Tartrazine,Ponceau 4R
110	2011002			√	√	INDIGO NATURALIS	Malachite Green
111	2011003	√	√	√	√	BOVIS CALCULUS ARTIFACTUS	Bilirubin,Residue on Ignition,Ponceau 4R,Auramine O,Acid Orange II
112	2011004		√	√	√	CORDYCEPS	Amaranth,Ponceau 4R,Brilliant Blue FCF,Sunset liquidllow FCF,Scarlet 808
113	2011005			√		OLIBANUM	Abietic Acid
114	2011006		√	√		MYRRHA	Abietic Acid
115	2011007		√			Yankening tablet	Coptidis Rhizoma
116	2011008			√	√	Anti-diabetic herbal medicine	Butanediguanidine Hydrochloride
117	2011010			√		Fufang Luobuma tabletⅠ	Vitamin B1,Vitamin B6
118	2011011		√	√		Gujinpill capsule	Abietic Acid
119	2011012				√	ASINI CORII COLLA	Chromium
120	2011013		√	√	√	Huoxue Zhitong powder,Huoxue Zhitong capsule,Huoxue Zhitong tablet	Abietic Acid
121	2011014				√	Huoxiang Zhengqi Ruancapsule	Diethyl phthalate,Diisobutyl phthalate,Dibutyl phthalate
122	2011022		√	√	√	DENDROBII CAULIS	Basic liquidllow 2
123	2011023			√	√	Nuangong Qiwei pill	Abietic acid
124	2011024		√	√		CUSCUTAE SEMEN	Basic liquidllow 2
125	2012001				√	ASINI CORII COLLA	Niupiyuan
126	2012002		√	√	√	Huoluo Oil	Yanhusuo
127	2012003		√		√	Feilike	Dioxopromethazine Hydrochloride
128	2012004		√	√		Anshen herbal medicine	Melatonin,Zopiclone,Chlorphenamine,Zaleplon
129	2012005		√	√	√	Traditional Chinese Medicine and Health Food for Weight Loss	Phenolphthalein,Sibutramine, N,N-bisdemethylsibutramine， N-monodemethylsibutramine
130	2013001		√	√	√	Hypoglycemic herbal medicine	Glibenclamide
131	2013002			√	√	Improving Sleep herbal medicine	rotundine,Sinomenine,venlafaxine
132	2013004		√	√	√	CURCUMAE LONGAE RHIZOMA	Basic liquidllow 2,Orange ΙΙ
133	2013005		√	√	√	Shexiang Jiegu capsule	Abietic acid
134	2013006		√	√	√	DRACONIS powderGUIS	Sudan I,Sudan IV, Scarlet 808,Abietic acid
135	2013007		√	√		CARTHAMI FLOS	OrangeΙΙ,tartrazine,Carmine，Brilliant Crocein
136	2013008		√	√	√	Tianqi Tongjing capsule	Basic liquidllow 2
137	2013009		√	√	√	Shexiang Jiegu capsule	Abietic acid
138	2014001		√	√	√	Niuhuang Xiaoyan tablet	Rhaponiticin
139	2014002			√	√	Dieda pill,Guanmaining tablet,Gujinpill capsule	Sudan I,Sudan IV
140	2014003			√	√	Shangke Qiwei tablet,Ershiwuwei Shanhu pill	Scarlet 808
141	2014004			√	√	Yuanhu Zhitong tablet,Zhusha Anshen pill	Basic liquidllow 2
142	2014005			√	√	Dieda Huoxue powder,Gujinpill capsule,Gentongping capsule,Dieda pill,Dieda tablet,Guzhe Cuoshang capsule,Shexiang Jiegu capsule	Orange ΙΙ
143	2014006			√	√	Niuhuang Xiaoyan tablet,Kouqiang Kuiyang powder	MalachiteGreen oxalate
144	2014007			√	√	Dieda Huoxue powder,Dieda pill,Huoxue Zhuangjin pill,Fengshi Guanjieyan tablet,Gentongping capsule,Gujinpill capsule,Guanmaining tablet,Shangke Qiwei tablet,Liaoyuan Qili powder,Xiaohuoluo pill	Abietic acid
145	2014008			√	√	Antihypertensive herbal medicine	Amlodipine,Nifedipine,Nitrendipine,Nimodipine,Nisodipine and Felodipine
146	2014009			√	√	Antiepileptic Chinese Herbal Preparations	Phenobarbital,Carbamazepine,Phenytoin Sodium,Valproate Sodium,Clonazepam,Diazepam
147	2014010		√	√		SCHIpowderDRAE CHINENSIS FRUCTUS(Yintablet）	Acid Red 27,Sunset liquidllow FCF,Acid Blue 90
148	2014011		√	√		Xinkening capsule	Orange ΙΙ,Camphor
149	2014012				√	Shuanghuanglian Koufu liquid	macranthoidin B
150	2014013				√	TESTUDINIS CARAPACIS ET PLASTRI COLLA	Niupiyuan,Lvpiyuan
151	2014014				√	CERVI CORNUS COLLA	Niupiyuan,Lvpiyuan
152	2014015			√	√	Qianjin Zhidai pill	Basic liquidllow 2,MalachiteGreen Oxalate
153	2014016		√	√	√	CARTHAMI FLOS	Azorubine,Sunset liquidllow FCF
154	2015001			√		Yinxingliquid Tiquwu,Yinxingliquid tablet,Yinxingliquid capsule	Free Quercetin,Kaempferol,ISO rhamnose
155	2015002			√		Yinxingliquid Ruancapsule	Free Quercetin,Kaempferol,ISO rhamnose
156	2015003			√		Yinxing liquid (pill)	Free Quercetin,Kaempferol,ISO rhamnose
157	2015004			√		Shuxuening Zhusheliquid,Yinxingliquid Tiquwu Zhushe liquid	Free Quercetin,Kaempferol,ISO rhamnose
158	2015005			√		Yinxing Damo Zhushe liquid	Free Quercetin,Kaempferol,ISO rhamnose
159	2015006			√		Yinxing liquid drop	Free Quercetin,Kaempferol,ISO rhamnose
160	2015007			√		Yinxingliquid Tiquwu,Yinxingliquid tablet,Yinxingliquid capsule	Sophorin
161	2015008			√		Bushen tablet
162	2015009		√	√		Mingmu pill
163	2016001		√	√		Yinxingliquid Dipill	Sophorin
164	2016002			√		Yinxingliquid Ruancapsule	Sophorin
165	2016003		√	√	√	Niuhuang Qingxin pill	Scarlet 808
166	2016004		√	√	√	Zhusha Anshen pill	Scarlet 808
167	2016005		√	√	√	LIQUIDAMBARIS RESINA	Abietic acid
168	2016006	√				Zhenhuang capsule	Huangqin Zhiwu Zuzhi
169	201701	√				GINSENG RADIX ET RHIZOMA RUBRA	Total Reducing Sugar
170	201702			√	√	Weikangling capsule	Basic liquidllow 2
171	201703		√	√	√	Baizi Yangxin pill	Scarlet 808
172	201704			√	√	CUSCUTAE SEMEN	Tartrazine
173	201705					Yankening	Huangbai Zhiwu Zuzhi
174	201706	√	√			Guanxin Danshen capsule	Danshen,Jiangxiang Zhiwu Zuzhi,saponin
175	201707			√	√	Jingzhi Guanxin tablet	Orange II
176	201708			√	√	Dieda pill	Scarlet 808
177	201709	√				TETRAPANACIS MEDULLA	Inorganic Salt
178	201710			√	√	Chenxiang Huaqi pill	Abietic acid
179	201711		√	√	√	Jiegu Qili powder（pill）	Sudan IV,Abietic acid
180	201712			√	√	Xiaojinpill（capsule,tablet）	Abietic acid
181	201713			√	√	Yaotong tablet	Abietic acid
182	201714		√	√	√	Shaofu Zhuyu pill	Abietic acid,Basic liquidllow 2
183	201715			√	√	Xiaoer Huadu powder（capsule）	Abietic acid
184	201716			√	√	Mengshi Guntan pill	Abietic acid
